# Supplementary material for: Transcriptional Profiling of Formalin Fixed Paraffin Embedded Tissue: Pitfalls and Recommendations for Identifying Biologically Relevant Changes
Source: PLoS One. 2012 Apr 17;7(4):e35276. doi: 10.1371/journal.pone.0035276 (PMC3328434; doi:10.1371/journal.pone.0035276)
Supplement: Table S1 — Significantly differentially expressed genes between cancer and control samples. Table of differentially expressed genes from analysing the 43 selected samples. Table includes average signal for the two groups, p values and fold changes. (XLSX) [file pone.0035276.s001.xlsx]

## Sheet: Blad1
Table S1. Diffferentially expressed genes.
SYMBOL	Tumour AVG_Signal	Cont AVG_Signal	Diff Pval	Fold Change
A2ML1	6141.77	12484.1	0.0019751	0.491966
AADACL2	65.9096	181.245	0.00581129	0.36365
ABCA4	899.701	426.694	0.0069931	2.10854
ABHD14B	523.36	1158.92	0.000566187	0.451593
ABHD5	907.187	2160.96	0.000160782	0.419807
ABHD9	10429.3	21664.4	0.00143581	0.481402
ABI3	1158.6	419.793	1.77343e-05	2.75993
ABI3BP	1249.31	2449.71	0.00491455	0.509984
ABLIM3	520.325	1003.48	0.00410029	0.518523
ABO	1248.85	3259.11	8.63831e-05	0.383187
ACAP1	556.54	163.39	7.33148e-06	3.40621
ACOT9	601.47	332.696	0.00763609	1.80787
ACPP	245.76	1063.59	0.000500923	0.231065
ADAM10	585.361	302.614	0.00918809	1.93435
ADAM12	289.718	111.749	0.00262526	2.59259
ADAMDEC1	249.101	76.1564	2.71246e-05	3.27092
ADARB2	256.617	495.051	0.00396961	0.518366
ADC	869.902	302.101	7.67667e-05	2.87951
ADH7	5976.46	13136.7	0.000633721	0.454944
ADRBK2	1150.62	348.205	1.44513e-07	3.30443
AGMAT	362.936	98.3837	0.000364713	3.68899
AHSP	574.443	205.291	0.000302045	2.79819
AIF1L	6383.05	9618.98	0.00331399	0.66359
AIM2	1783.85	273.231	4.75613e-09	6.52871
AKNA	473.659	222.712	0.00279152	2.12678
AKR1B10	527.505	1355.16	0.002655	0.389256
AKR7A3	306.193	555.425	0.00973999	0.551277
ALDH1B1	303.502	144.897	0.00179155	2.09461
ALDH3A2	479.396	1251.74	0.000334083	0.382985
ALG1L	11929	5114.73	0.0031155	2.33228
ALOX12	165.89	1535.59	0.000144409	0.10803
ALOX5AP	2276.35	1160.78	0.0017464	1.96106
ALPK2	6436.42	2241.76	5.57261e-05	2.87115
AMICA1	748.729	337.209	0.00325929	2.22037
ANKFN1	41.6608	523.435	0.00176188	0.079591
ANKRD20A1	857.585	2467.78	0.000519901	0.347513
ANKRD35	6682.64	11018.2	0.00480361	0.606507
ANKRD38	3824.1	1250.85	0.000554515	3.0572
ANKRD46	405.185	1003.2	0.00118846	0.403892
ANKRD6	2808.22	4846.01	0.00426928	0.579491
ANO10	1102.1	2144.86	0.00368099	0.51383
ANO8	165.578	411.788	0.000256869	0.402095
AOAH	383.318	160.512	4.62276e-05	2.3881
AP3B1	1175.55	2422.46	0.00459538	0.48527
APCDD1L	3363.22	1539.59	0.00691075	2.1845
APOBEC3A	21588.5	6732.7	1.33918e-05	3.20651
APOBEC3F	898.425	327.4	0.00337182	2.74412
APOBEC3H	724.966	224.753	5.03043e-05	3.22561
APOC1	1406.74	204.707	3.34733e-10	6.87194
APOC2	550.967	142.275	0.000301192	3.87254
APP	754.046	380.012	0.000647906	1.98427
APPL2	3106.7	6516.34	0.00121624	0.476755
AQP10	2044.58	604.527	1.09461e-06	3.38212
ARC	176.321	329.142	0.00789196	0.535698
ARHGAP10	2348.42	4362.94	0.00740425	0.538265
ARHGAP4	396.015	217.313	0.0058036	1.82232
ARHGAP9	1132.61	447.375	0.00126728	2.53169
ARL1	1332.88	2917.49	0.000604048	0.456859
ARL14	2733.5	353.026	3.04633e-06	7.74305
ARRDC5	1843.86	400.462	3.0471e-09	4.60435
ASPG	440.672	1270.1	0.003261	0.346958
ATG9B	198.717	689.372	0.00773324	0.288259
ATHL1	1273.94	588.795	0.00831648	2.16365
ATP6V0D2	446.657	90.1677	0.00341299	4.95363
ATP6V1C2	198.183	710.531	0.0047121	0.278922
ATP8B4	837.638	447.977	0.00378991	1.86982
ATXN7L1	184.856	101.79	0.0080939	1.81604
AUH	1213.5	555.163	0.00344625	2.18584
AXIN2	888.575	2101.66	0.00100074	0.422797
AZI2	444.36	813.645	0.00855615	0.546135
B4GALNT1	797.112	407.361	0.00570209	1.95677
BAG2	761.101	429.001	0.00884774	1.77412
BARX2	706.117	1925.72	3.89072e-05	0.366676
BATF	650.284	126.282	8.04988e-10	5.14947
BATF2	214.914	61.8344	0.000197651	3.47563
BATF3	3799.69	1637.28	8.25912e-05	2.32073
BBOX1	890.398	1782.13	0.00306316	0.499626
BCAS4	1586.13	564.802	7.81849e-05	2.8083
BEX2	612.134	1343.27	0.00167911	0.455706
BEX4	103.671	351.026	0.00012778	0.295337
BEXL1	2621.34	5425.03	0.00148975	0.483193
BIRC3	560.02	181.838	8.15698e-06	3.07978
BIRC5	684.536	299.742	0.0098373	2.28375
BOC	936.882	2730.17	8.33607e-06	0.343159
BOP1	1512.11	731.504	0.00122013	2.06712
BRDG1	1054.1	173.581	1.36206e-07	6.07265
BSPRY	122.987	490.074	1.30009e-07	0.250957
BST2	572.965	141.924	1.28215e-08	4.03712
BTN3A1	1000.14	431.736	6.46212e-05	2.31655
BTN3A3	410.222	198.728	0.00443593	2.06424
C10orf35	1705.72	793.472	0.00607174	2.14969
C11orf41	4726.12	1917.25	0.000128017	2.46505
C12orf29	253.101	552.602	0.000578317	0.458016
C13orf1	163.757	378.007	0.000566898	0.433213
C14orf139	1100.47	2104.04	0.00480874	0.523028
C15orf58	826.884	363.781	0.000832409	2.27302
C15orf62	587.408	1230.84	0.00117407	0.47724
C17orf80	539.522	223.497	6.92147e-05	2.414
C17orf87	386.893	124.115	0.00371773	3.11721
C19orf21	997.888	403.778	5.87005e-05	2.47137
C1orf116	4725.97	7322.94	0.00514821	0.645366
C1orf128	1551.1	3452.46	0.00070754	0.449273
C1orf135	1390.59	715.406	0.00501842	1.94378
C1orf186	287.622	88.1008	0.000583444	3.2647
C1orf21	770.094	1518.38	0.00302894	0.507183
C1orf66	208.373	453.162	0.00853065	0.459819
C1QTNF6	904.987	284.068	0.00324251	3.18581
C20orf151	267.781	496.1	0.00730321	0.539772
C22orf34	1218.96	565.773	0.00185753	2.1545
C2CD4B	784.363	396.169	0.00144603	1.97987
C2orf24	492.399	952.149	0.00478036	0.517145
C2orf54	84.7785	250.797	0.00307009	0.338036
C2orf55	771.158	1786.48	0.000245504	0.431663
C3	521.3	122.058	0.000268086	4.27092
C3orf14	162.587	434.476	0.000344774	0.374214
C3orf31	414.953	849.448	0.00948995	0.488498
C3orf58	574.894	1180.3	0.00247747	0.487074
C4orf31	156.105	503.008	1.94918e-05	0.310343
C5orf20	1601.28	806.007	0.00213517	1.98668
C5orf56	571.784	282.352	0.00445312	2.02507
C6orf150	933.343	135.518	5.47339e-10	6.88721
C8orf40	1060.75	2154	0.00193142	0.492453
C9orf103	572.027	1223.31	0.00112034	0.467605
C9orf125	161.026	415.514	0.000105778	0.387535
C9orf30	3006.89	1378.86	0.000264567	2.18071
C9orf61	960.854	3622.61	2.63216e-07	0.265238
C9orf9	279.339	670.865	0.000526377	0.416385
C9orf91	2557.59	1366.45	0.00390118	1.8717
CA2	852.006	215.375	0.00550645	3.95591
CAMKV	1020.5	357.443	0.00333763	2.85502
CAPNS2	3361.58	6321.39	0.00627175	0.531779
CARD11	1056.39	297.937	8.9958e-08	3.54567
CARD16	1890.88	658.388	0.000101698	2.87198
CARD9	4546.59	2201.91	0.000713439	2.06484
CASC5	491.753	218.988	0.00939326	2.24557
CASP5	379.531	72.9547	3.94662e-05	5.20229
CATSPER1	294.055	85.5729	1.03106e-05	3.43631
CBR3	473.501	1046.98	0.000787993	0.452253
CCDC144A	432.701	184.486	0.00254842	2.34544
CCDC6	5475.77	9969.55	0.00996957	0.549249
CCDC90A	931.132	1892	0.00190549	0.492141
CCL11	475.406	43.2415	1.61817e-06	10.9942
CCL13	3474.54	1514.06	0.000377641	2.29485
CCL19	3090.64	1103.67	0.00563575	2.80033
CCL20	1024	368.635	0.00119907	2.7778
CCL3L3	731.036	103.714	0.000338916	7.04859
CCL4L1	1438.29	139.998	2.91863e-07	10.2736
CCL5	9321.2	2803.43	2.74783e-06	3.32493
CCL8	2968.65	663.501	5.86283e-06	4.47421
CCR4	268.866	49.7874	1.4778e-05	5.40027
CCR7	4858.81	1195.52	4.80141e-09	4.06419
CCRN4L	3389.62	1726.28	0.00173478	1.96354
CD164L2	2686.4	5338.44	0.00278706	0.503219
CD19	1615.97	140.4	1.06372e-06	11.5098
CD2	898.077	306.869	8.44648e-06	2.92658
CD226	1250.64	325.362	1.19224e-08	3.84383
CD247	4529.4	1345.45	1.49689e-07	3.36645
CD27	1399.73	317.276	6.05753e-07	4.41172
CD28	262.905	84.6108	0.00589682	3.10723
CD300LF	5668.64	806.454	7.82761e-12	7.02909
CD38	1047.36	188.194	7.17776e-08	5.5653
CD3D	5761.55	2190.3	3.98096e-05	2.63048
CD3E	268.847	150.999	0.00895055	1.78046
CD3G	573.105	183.175	2.51969e-05	3.12872
CD48	1602.88	603.101	0.00010159	2.65772
CD53	666.047	361.73	0.00952806	1.84128
CD6	937.633	304.843	4.74986e-06	3.07579
CD7	8330.79	2253.52	4.01068e-08	3.69679
CD80	198.325	65.4734	1.49839e-05	3.02909
CD83	1147.8	455.552	0.000758393	2.51957
CD96	6195.16	2546.37	0.000176102	2.43294
CDC42EP3	1467.1	690.095	0.000627624	2.12593
CDCA3	1130.07	430.57	0.00470577	2.62459
CDH13	1431.71	2719.28	0.00829949	0.526504
CDH15	7862.39	3072.06	0.00262414	2.55932
CDKN3	262.524	130.078	0.00230273	2.01821
CDX1	973.025	123.267	6.523e-12	7.89362
CEACAM7	336.024	1539.51	0.00133266	0.218267
CELSR3	7511.86	2302.57	3.39419e-07	3.26237
CETP	1412.35	585.125	0.00149929	2.41376
CFB	697.918	255.429	0.000112291	2.73234
CGB1	1570.92	299.145	0.000595202	5.25135
CGN	4787.46	9099.67	0.00542443	0.526113
CGNL1	5348.76	12228.7	0.000316182	0.437393
CHMP2B	750.565	1693.23	0.000368204	0.443274
CHMP4C	176.578	366.077	0.00133721	0.482351
CHST13	1760.01	678.899	1.17853e-05	2.59245
CHTF18	323.107	145.787	0.00322153	2.2163
CIITA	1640.1	436	2.46703e-07	3.7617
CITED2	980.486	2635.78	4.48502e-05	0.37199
CKMT1B	920.643	2145.66	0.000637634	0.429072
CLEC12A	584.654	141.596	0.000433822	4.12903
CLEC4A	2341.17	900.758	0.00238908	2.59911
CLEC4G	1256.43	435.821	0.0074885	2.88291
CLIC3	8844.48	16334	0.00815943	0.541476
CLPX	488.491	1020.63	0.00166136	0.478617
CNKSR3	1023.66	2427.03	0.000173811	0.421776
CNNM1	327.515	732.211	0.00135311	0.447296
COBL	72.3544	187.1	6.74979e-05	0.386715
COL22A1	3870.32	494.568	0.000141762	7.82565
COL4A2	517.878	237.762	0.0012091	2.17814
COL4A5	1528.34	738.315	0.00832191	2.07003
COMP	3077.73	7349.76	0.00170031	0.418753
COX16	407.886	799.055	0.0032188	0.51046
COX6B2	5270.73	1163.87	1.1387e-09	4.52863
COX7C	2781.32	5301.63	0.00986041	0.524617
CPA6	182.74	59.1462	0.0028413	3.08963
CPNE3	965.054	1892.16	0.00329469	0.510029
CPXM1	435.964	225.216	0.00207263	1.93576
CRNN	14469.8	28941.8	0.00419254	0.499963
CRTAC1	178.061	640.683	0.00722542	0.277925
CRYAB	5342.08	10124.1	0.00565388	0.527659
CSAG3A	304.969	60.0974	0.00193988	5.07458
CSDC2	2161.73	593.533	0.00329469	3.64214
CSF2	1151.64	144.322	9.10001e-05	7.97965
CSMD2	1946.39	533.919	2.49232e-06	3.64548
CST1	401.886	44.6927	0.0027814	8.99223
CST7	775.562	321.587	3.71757e-05	2.41167
CSTB	3866.42	8520.09	0.000562862	0.4538
CTLA4	917.563	130.455	1.86544e-13	7.03358
CTRL	838.363	405.228	0.00125973	2.06887
CTSD	730.952	358.19	0.0008141	2.04068
CTSH	876.542	502.334	0.00632596	1.74494
CTSW	402.193	102.766	4.74043e-05	3.9137
CXCL1	1042.15	197.344	1.6743e-09	5.28086
CXCL10	3586.52	217.065	1.29672e-07	16.5228
CXCL13	347.468	50.2551	1.57855e-05	6.91408
CXCL2	406.107	170.061	0.000589609	2.38801
CXCL6	557.134	90.2484	0.00169315	6.17333
CXCR3	378.86	113.241	3.8852e-06	3.34561
CXCR5	211.866	58.6681	0.00362186	3.61127
CXorf21	568.282	148.453	0.00123082	3.82803
CYB5A	731.752	1620.6	0.0035576	0.451531
CYBRD1	808.525	2047.57	0.00211218	0.39487
CYP27B1	1227.73	413.052	0.00501655	2.97233
CYP2C18	266.661	1504.41	3.04633e-06	0.177253
CYP2C19	92.854	333.25	0.0026498	0.278631
CYP2J2	1169.53	2367.08	0.00996957	0.49408
CYP3A4	69.5734	196.743	1.66573e-05	0.353626
CYP3A5	5908.93	14259.1	0.000171846	0.414396
CYP4F12	1227.56	4821.72	2.45449e-07	0.254589
CYP4F22	1550.63	4165.34	0.000488887	0.372271
D4S234E	1084.52	2238.71	0.0015715	0.484438
DAND5	1447.29	761.525	0.00427192	1.90051
DAPL1	7226.38	14037.1	0.00504323	0.514806
DBI	256.165	572.225	0.00264497	0.447666
DBNDD1	2897.57	5809.4	0.0019517	0.498774
DCBLD1	1859.61	560.268	4.29797e-07	3.31914
DDAH1	122.425	409.709	0.00132438	0.298809
DDHD1	954.384	480.023	0.00966223	1.98821
DDX58	336.072	153.53	0.000244552	2.18896
DDX60	3874.77	598.553	9.48759e-10	6.47356
DDX60L	868.383	102.527	1.01482e-08	8.46982
DENND1C	1480.45	389.255	1.07173e-08	3.80331
DHFR	539.043	258.429	0.000544978	2.08585
DHX58	2815.89	1494.54	0.00350081	1.88412
DKK1	415.581	90.1122	0.00606876	4.61182
DKK4	421.308	1144.61	0.000636593	0.36808
DLG2	205.034	495.605	0.00827361	0.413705
DLX3	1388.5	2567.72	0.00781063	0.540751
DNAH17	386.377	38.9036	0.0030667	9.93166
DNASE1L3	3146.03	6654.14	0.00108025	0.472792
DOCK10	1330.04	753.188	0.00975532	1.76588
DOK3	581.462	184.908	0.00819282	3.1446
DPCR1	65.4541	281.945	0.000179268	0.232152
DPT	2741.97	6391.4	0.000235301	0.429009
DSG2	3127.82	1540.07	0.0028919	2.03096
DTX3L	624.78	271.502	0.000101485	2.3012
DUSP1	3449.83	6433.52	0.00709083	0.536228
DYNLRB2	1085.27	2191.57	0.00285817	0.495202
EAF1	389.838	713.363	0.00858625	0.546479
EBI2	1481.37	617.201	0.000139747	2.40015
EBI3	204.907	69.5551	0.00173362	2.94597
ECHDC3	349.145	1107.61	0.000690355	0.315225
EDAR	69.8924	148.121	0.00183088	0.471859
EFHD1	699.028	1796.94	0.000172632	0.389011
EGFL6	4191.4	1507.97	1.50388e-05	2.77949
EHBP1	413.715	764.612	0.00840845	0.541078
ELL3	230.875	518.842	0.000787993	0.444983
EMP1	4621.5	10887.9	0.000200309	0.42446
EMR2	765.912	223.729	8.67099e-06	3.42339
ENOPH1	1610.17	3482.72	0.00261446	0.462333
ENPEP	1390.36	606.391	0.000243238	2.29284
ENTPD6	679.891	263.31	0.0010603	2.5821
EOMES	5055.13	1242.69	9.00022e-09	4.06789
EPB41L4A	216.141	453.168	0.00112102	0.476955
EPHB6	1259.3	2878.31	0.00198129	0.437513
EPHX1	131.751	244.666	0.00760033	0.538493
EPHX2	610.204	1365.59	0.000818818	0.446844
EPSTI1	9735.37	1696.99	5.82053e-11	5.73686
ERBB3	1340.13	1763.69	0.00348929	0.759844
ESPL1	197.871	636.63	0.000200966	0.31081
ETFDH	711.259	1372.53	0.00412848	0.518211
ETV7	287.594	106.256	5.0439e-06	2.70662
EVI2B	528.631	195.129	3.09458e-05	2.70914
EXOSC2	1193.05	631.157	0.00350713	1.89027
EXPH5	139.605	321.274	0.000267087	0.434535
F2RL3	205.897	108.08	0.00668222	1.90505
FAIM3	818.511	222.065	1.36097e-07	3.68591
FAM149B1	162.608	330.459	0.00202902	0.492068
FAM162A	2404.25	5416.94	0.000394342	0.443839
FAM181A	327.214	59.3385	0.0058036	5.51435
FAM25C	2485.42	4908.02	0.00496845	0.5064
FAM25G	2460.51	4562.24	0.0084656	0.539322
FAM36A	1310.2	2754.61	0.00115699	0.475639
FAM3B	107.907	340.311	0.00123074	0.317084
FAM3D	2290.13	7066.82	0.000310742	0.324067
FAM46B	2615.05	6087.07	0.000240098	0.429608
FAM46C	5484.6	2022.56	0.00164177	2.71172
FAM57A	185.014	391.577	0.00390381	0.472485
FAM65B	639.768	340.287	0.00342315	1.88008
FAM72D	3839.85	2092.27	0.00548904	1.83526
FAT1	2411.93	1264.49	0.00910812	1.90744
FBN2	2166.11	1014.14	0.000377699	2.13592
FBXO6	10092.3	4604.47	0.000249026	2.19185
FCER1A	161.493	353.279	0.0019211	0.457125
FCGR1A	543.487	130.772	8.7068e-06	4.15598
FCGR3A	1283.32	205.425	2.55485e-11	6.24714
FCHO2	1799.86	3528.94	0.00336644	0.510028
FCN1	2154.2	540.607	1.34023e-08	3.98479
FCRLA	980.217	193.026	1.93282e-05	5.07816
FER1L4	3521.31	1165.65	0.00204007	3.02089
FERMT3	4156.03	1966.15	0.00892658	2.11379
FEZ1	486.5	225.216	0.0030719	2.16015
FHDC1	240.442	460.706	0.00651327	0.521899
FLG	4297.7	16237.9	7.49971e-07	0.264671
FLJ22536	1026.08	526.977	0.00812167	1.9471
FLJ33590	1923.12	376.791	1.57549e-07	5.10395
FLJ41423	832.734	95.0851	0.000151085	8.75778
FOLR3	2112.57	278.723	6.51272e-07	7.57944
FOXA1	267.757	1279.14	4.60252e-08	0.209326
FOXM1	326.447	141.452	0.00427013	2.30782
FOXRED2	2261.5	1412.32	0.00504478	1.60127
FPR3	1256.62	443.71	1.78088e-06	2.83208
FRAS1	309.978	858.401	0.000678864	0.36111
FRK	3047.48	1682.14	0.00668222	1.81167
FST	1937.86	587.201	0.00128132	3.30016
FTH1	1751.81	972.771	0.00723332	1.80085
FTL	1844.82	858.276	0.00142968	2.14945
FURIN	828.852	344.673	0.000171023	2.40475
FUT3	955.674	2863.16	1.00663e-05	0.333783
G0S2	1001.51	269.754	0.000486952	3.71269
GATA3	319.991	116.116	0.00318532	2.75578
GBP1	379.525	146.088	0.000452176	2.59792
GBP3	1940	702.673	3.08998e-06	2.76088
GBP5	3015.14	321.111	2.50176e-10	9.38971
GBP6	1832.57	5001.44	2.46352e-05	0.366408
GCNT1	2109.13	1066.92	0.00361143	1.97685
GCNT3	2451.54	7072.67	0.00279282	0.346621
GDF10	138.542	360.002	0.00579054	0.384836
GFI1	449.505	116.807	1.59781e-07	3.84826
GGT6	341.977	1088.16	3.71685e-05	0.314271
GIPC2	93.5413	298.988	9.40061e-06	0.312859
GIYD2	2503.14	1285.99	0.00431253	1.94647
GLCE	1550.11	2896.61	0.0067759	0.535146
GLDN	3030.34	6442.72	0.0011749	0.470351
GNG8	144.311	69.5695	0.00940298	2.07434
GNLY	1252.62	169.482	0.00109593	7.39086
GPR114	3438.5	1138.88	1.31189e-05	3.0192
GPR126	180.661	348.895	0.00891051	0.517808
GPR171	154.514	77.4871	0.00416582	1.99406
GPR172B	1247.73	233.28	0.00112403	5.34864
GPR183	242.926	114.239	0.000480035	2.12647
GPR4	425.688	161.458	0.00170031	2.63653
GPR55	444.067	188.463	9.27177e-05	2.35626
GPR65	1160.65	308.51	4.22239e-07	3.7621
GPRC5A	1501.8	3675.11	0.00315441	0.408641
GPRIN1	242.254	102.586	0.00233635	2.36148
GRAMD1A	3399.02	1849.44	0.00534481	1.83786
GRAMD1B	933.042	372.401	9.57873e-05	2.50548
GRAP2	278.94	78.1205	0.00360129	3.57064
GREM1	834.94	331.498	0.00116821	2.51869
GREM2	51.8407	227.77	0.0032871	0.227601
GRINA	579.178	299.579	0.00295331	1.9333
GSTA4	827.866	1562.49	0.0074885	0.529837
GSTM3	3361.99	6344.88	0.0076459	0.529875
GSTM5	178.443	911.208	0.000355809	0.195831
GUCY2C	521.967	2165.34	2.65051e-07	0.241055
GZMA	2894.02	704.16	1.39787e-06	4.10989
GZMB	8047.13	1936.47	7.46395e-09	4.15557
GZMH	1797.45	827.764	0.00100074	2.17146
HADH2	866.689	1867.18	0.00679094	0.464171
HAMP	359.689	78.3459	0.000486952	4.59104
HAS3	2566.8	1070.75	0.00191524	2.3972
HAVCR2	5274.21	1876.86	2.2641e-06	2.81013
HCK	4352.25	1949	0.00017409	2.23307
HCLS1	3814.57	1847.45	0.000846305	2.06478
HCST	7494.01	3564.03	0.00024474	2.10268
HECTD1	886.561	1707.01	0.00428676	0.519365
HERC5	9095.55	2343.43	9.30872e-09	3.8813
HES6	4756.3	2652.16	0.00789196	1.79337
HIF1A	1503.58	770.392	0.00340252	1.95171
HIST1H2AJ	600.094	316.878	0.00306232	1.89377
HIST1H2BH	869.444	294.357	7.57055e-05	2.9537
HIST1H2BJ	1567.66	674.009	0.000592957	2.32588
HLA-A29.1	2712.56	800.968	3.5072e-05	3.38661
HLA-B	8776.3	4571.37	0.00468639	1.91984
HLA-DMA	2620.12	1034.02	0.000180484	2.53391
HLA-DPA1	4213.86	1948.2	0.000307766	2.16295
HLA-DQA1	525.323	107.962	0.00031782	4.86581
HLA-DRA	6945.13	3924.29	0.00302478	1.76978
HLA-DRB6	953.484	432.9	0.000205954	2.20255
HLA-F	2614.8	813.267	0.00025203	3.21517
HLF	533.973	2293.76	5.16307e-08	0.232794
HOPX	298.89	1226.44	0.000763757	0.243704
HOXA5	405.463	84.9415	0.000245001	4.77344
HOXB5	1452.96	552.702	5.48102e-05	2.62883
HOXB7	677.492	117.558	0.000597052	5.76306
HOXC13	268.544	127.115	0.000502039	2.1126
HOXC8	163.312	56.2498	0.00113907	2.90333
HOXC9	1013.64	52.1703	1.6743e-09	19.4295
HOXD10	254.205	72.095	0.0012091	3.52598
HPCAL4	577.138	146.309	0.000355809	3.94467
HPDL	874.643	2093.88	0.000827305	0.417713
HPGD	130.905	420.04	0.00244847	0.311649
HRASLS	420.055	1049.33	0.00042859	0.400308
ICAM3	1593.19	840.421	0.00560476	1.89571
ICOS	2050.56	254.28	1.66699e-11	8.06417
ID4	309.871	804.35	3.77481e-05	0.385244
IDE	410.459	909.552	0.00501842	0.451276
IDO1	152.266	49.6837	0.000251311	3.06471
IFI16	842.225	429.873	0.00169695	1.95924
IFI27	11604	3585.84	1.78929e-07	3.23606
IFI30	3235.45	1181.42	0.000302629	2.73861
IFI35	11862.2	5604.49	0.000469444	2.11656
IFI44	3764.45	784.928	4.49435e-10	4.79592
IFI44L	3969.28	746.484	6.42385e-10	5.3173
IFIH1	605.003	301.475	0.00121961	2.00681
IFIT1	10200.5	3860.53	7.47164e-06	2.64224
IFIT2	1878.97	622.512	5.48102e-05	3.01838
IFIT3	708.722	118.302	0.00234571	5.99077
IFITM1	12785.8	5303.6	4.23542e-05	2.41078
IFNAR2	736.245	488.677	0.00836658	1.50661
IFNG	233.791	56.719	0.000985918	4.12192
IGFBP2	1430.55	2747.63	0.00699114	0.520648
IGFN1	380.523	71.5264	0.00898568	5.32004
IKZF1	2017.82	656.342	6.05753e-07	3.07434
IL10RA	1146.53	534.535	0.003261	2.1449
IL12RB2	679.333	240.725	0.0016207	2.82203
IL17D	1156.38	3522.83	0.000232996	0.328253
IL18R1	456.801	177.172	0.00193091	2.57829
IL18RAP	2464.43	613.887	2.80273e-06	4.01448
IL1F6	803.432	1943.26	0.000980507	0.413446
IL24	5946.44	1194.14	0.000335329	4.97969
IL27RA	705.254	290.652	0.00144355	2.42645
IL2RB	465.308	182.277	0.000155805	2.55276
IL2RG	305.793	91.9825	0.000172664	3.32447
IL32	2760.74	1091.23	0.00104476	2.52994
IL7R	1070.56	212.096	1.84135e-09	5.04751
IL8	1464.9	288.187	0.000596144	5.08317
INDO	312.958	59.9756	4.6057e-05	5.21809
INHBA	850.042	168.425	1.34749e-05	5.047
INSL3	257.218	83.232	0.00776474	3.09037
IRAK3	2128.95	1182.44	0.00730321	1.80047
IRF1	1192.51	452.742	7.21432e-06	2.63397
IRS1	690.83	322.182	0.000816645	2.14423
ISCA2	1854.2	987.279	0.00363514	1.87809
ISG15	5082.41	583.815	9.26266e-11	8.70551
ISOC1	157.452	362.808	0.0026881	0.433982
ITGA1	1298.69	582.229	0.000762036	2.23056
ITGA2	1343.49	675.856	0.00142968	1.98783
ITGA6	335.449	177.315	0.00965365	1.89183
ITGAL	8070.94	2394.77	1.43197e-07	3.37023
ITGAV	2710.7	1423.54	0.0029482	1.90419
ITGAX	702.929	198.588	0.00134659	3.53963
ITGB6	2839.95	534.91	1.42262e-07	5.30921
ITK	1075.81	290.612	0.000155667	3.70187
ITM2C	1956.08	988.721	0.00196395	1.97839
ITPR2	760.268	1441.76	0.00536163	0.527318
KANK4	5091.15	1719.14	0.00278706	2.96146
KAT2B	3246.54	7630.99	0.000205131	0.425441
KCNF1	613.054	154.217	1.15398e-05	3.97528
KCNH3	1820.67	766.508	0.00126016	2.37528
KIAA0232	108.338	237.323	0.00676671	0.456498
KIAA1377	271.891	567.023	0.0013963	0.479506
KIAA1524	298.962	144.153	0.00149795	2.07392
KIAA1618	6997.53	2248.03	3.39419e-07	3.11273
KIAA1737	290.098	572.22	0.00764705	0.50697
KIF21B	179.727	78.635	0.0039074	2.28558
KIR2DL1	340.887	83.2821	2.19566e-06	4.09317
KIRREL	291.385	97.2254	0.00508996	2.99701
KLF4	688.387	1167.12	0.000556638	0.589816
KLF8	467.25	1221.37	3.55025e-05	0.382563
KLHL5	704.635	333.394	0.00991202	2.11352
KLK12	5219.98	10053	0.00300986	0.519247
KLK13	3957.74	8921.01	0.000566187	0.443643
KLRF1	1299.3	428.963	0.00335888	3.02893
KPNA2	849.917	447.66	0.00556448	1.89858
KRT1	5199.91	16204.9	0.00198355	0.320885
KRT13	10610.2	26411.4	0.000128014	0.401729
KRT3	6192.33	27751.6	1.42669e-07	0.223134
KRT33B	1488.64	6026.33	0.000298552	0.247022
KRT4	3023.33	12991.5	1.05149e-07	0.232715
KRT86	154.442	59.5661	0.00666843	2.59278
LAG3	1074.35	289.916	5.23818e-06	3.70572
LAIR2	824.397	198.636	2.15863e-05	4.1503
LAMA3	566.384	167.482	0.00075506	3.38176
LAMC2	5647.71	1828.82	1.21327e-05	3.08817
LAMP3	730.486	288.892	3.11254e-05	2.52858
LAP3	972.21	521.346	0.00459156	1.86481
LAT2	1748.35	685.467	0.00040413	2.5506
LCK	644.913	207.26	0.000217274	3.11161
LCP1	6434.12	3474.66	0.00475952	1.85173
LCP2	539.356	111.276	1.60502e-05	4.847
LEPREL1	5832.98	3092.28	0.0034919	1.8863
LHX1	488.288	101.3	0.00095682	4.82022
LILRB1	4599.82	2246.82	0.000530574	2.04726
LILRB2	1927.27	769.466	4.70245e-05	2.50468
LILRB3	9878.59	6952.94	0.00471703	1.42078
LILRB4	888.767	335.127	0.000250192	2.65203
LMNB1	984.205	374.57	7.38597e-06	2.62756
LOC100129066	177.2	55.9164	0.000514144	3.16902
LOC284276	322.335	725.393	0.00428676	0.444359
LOC440157	6123.37	2310.7	9.07904e-05	2.65
LOC730417	665.545	1230.35	0.0076459	0.54094
LOC730833	132.78	868.418	3.60293e-07	0.152899
LOC93349	1471.43	789.626	0.00491271	1.86345
LONRF1	1193.66	2387.94	0.00253365	0.499871
LPIN1	1474.07	3386.93	0.00855348	0.435223
LPXN	4857.69	2445.76	0.00143581	1.98617
LRBA	387.578	813.958	0.00307503	0.476164
LRP4	839.922	1710.22	0.00193988	0.49112
LSAMP	515.284	152.142	2.56794e-07	3.38686
LTA	4054.39	891.482	2.77175e-09	4.54792
LTB	3722	570.967	1.34092e-09	6.51876
LY6E	3137.17	1243.89	0.000743012	2.52206
LY6G6C	2469.07	8210.19	1.25846e-06	0.300732
LY75	2246.53	1126.18	0.00137257	1.99483
LY86	912.158	456.837	0.00122013	1.99668
LYPD1	234.346	105.319	0.000849094	2.22512
LYPD3	2797.5	5090.69	0.00996957	0.549534
LYVE1	434.423	1185.62	0.000589609	0.366411
MACC1	265.55	610.78	0.000368983	0.434773
MAGED4	463.746	153.507	0.00339517	3.02102
MAL	10309.7	20966.8	0.00152521	0.491715
MAL2	175.077	354.521	0.00306316	0.493842
MAMDC2	457.244	1902.3	7.43782e-06	0.240364
MAN2B1	796.49	428.405	0.00629748	1.8592
MANSC1	336.862	899.777	0.00277877	0.374384
MAOB	102.828	242.563	0.000480035	0.423924
MAP3K8	518.771	1010.16	0.00567489	0.513555
MAPK3	3464.22	6156.72	0.00462961	0.562673
MARCH1	1158.28	519.818	0.00795846	2.22824
MARCKSL1	1904.15	806.735	0.000889422	2.36031
MARCO	170.874	457.057	0.00042859	0.373856
MCEE	1703.95	3214.25	0.00590053	0.530124
MEGF6	327.23	750.394	0.000461616	0.436077
MEGF9	484.117	1045.98	0.000746646	0.462835
MEIS1	493.984	1038.39	0.00111054	0.475723
MEOX2	1365.51	2936.03	0.00108012	0.465087
METTL7A	4869.58	9403.18	0.00427627	0.517865
MFSD5	1001	2090.41	0.00125648	0.478852
MGC12982	487.945	243.591	0.00710231	2.00313
MGC26718	157.968	541.178	0.00709083	0.291896
MGC29506	2840.01	551.641	0.000181366	5.14829
MGC40069	236.431	88.7347	0.000854004	2.66447
MGC42367	1379.76	5279.31	5.69118e-05	0.261352
MGC45800	197.378	72.6017	0.003261	2.71864
MICB	9562.8	4897.5	0.00193988	1.95259
MIR21	561.055	240.789	0.00309434	2.33007
MIR320B2	291.729	123.291	0.00366686	2.36619
MKL2	106.785	199.935	0.00747	0.534099
MMAB	182.724	417.227	0.00130513	0.437948
MMP1	8767.18	1166.15	5.5956e-10	7.51808
MMP10	3517.95	498.23	0.000155667	7.06089
MMP11	2774.27	279.218	1.40134e-08	9.93585
MMP12	3294.27	203.558	7.53542e-18	16.1834
MMP13	568.038	43.7419	0.00382296	12.9861
MMP3	10344.8	2916.15	6.15986e-06	3.54742
MMP7	540.293	76.0963	0.00040102	7.10012
MMP9	3021.23	303.35	0.000435264	9.95955
MNDA	360.154	124.119	0.00150418	2.90168
MOBKL2A	4339.85	2169.72	0.00126016	2.00019
MPP7	322.387	1044.75	2.18503e-06	0.308579
MSLN	7101.71	2597.66	0.00538706	2.73389
MSRA	824.23	1714.86	0.00132076	0.480639
MT1F	3982.17	2184.75	0.00609051	1.82271
MTMR10	72.6501	159.6	0.0099003	0.455202
MUC15	318.03	1094.4	1.19513e-06	0.290597
MUC16	1217.22	150.076	0.00150418	8.11072
MUC21	987.518	6534.68	7.84086e-08	0.15112
MYBPH	15384.8	6375.96	0.00258842	2.41294
MYCBP2	2692.27	4901.29	0.00990421	0.549299
MYH14	796.568	2154.58	0.000175869	0.369709
MYLIP	735.248	1948.76	0.000807988	0.377291
MYO1B	2031.46	1012.2	0.000580941	2.00697
MYO5B	547.461	1370.28	6.8612e-05	0.399526
MYO5C	1124.15	4376.05	4.12444e-07	0.256887
MYO6	2293.39	5102.44	0.000481867	0.449469
MYRIP	54.6697	161.218	0.000137333	0.339105
NAPSB	566.752	156.08	4.00597e-05	3.63117
NAT8B	1698.34	327.79	2.46703e-07	5.18117
NCKAP1L	5700.69	2603.5	0.000250192	2.18963
NDUFB1	211.754	91.9679	0.000225592	2.30248
NDUFC1	2094.42	4839.13	0.000845455	0.432809
NEBL	309.288	986.809	0.000200122	0.313423
NEK2	2725.68	1344.51	0.00183088	2.02726
NEK6	6628.35	2090.42	3.61469e-07	3.17082
NFATC4	195.318	527.063	7.4564e-05	0.370578
NFE2	7063.8	1636.32	4.68855e-08	4.3169
NFE2L3	687.513	210.089	1.30317e-07	3.27249
NFIA	203.138	495.803	0.0001047	0.409716
NFIX	5872.99	11069.5	0.00609051	0.530558
NFKBIE	3302.23	1818.98	0.00648021	1.81543
NGEF	2936.57	6982.86	0.000172632	0.42054
NKG7	2208.59	555.002	3.63587e-08	3.97942
NLRC3	432.159	200.443	0.000301718	2.15602
NMU	198.077	783.829	1.39945e-07	0.252704
NOS1AP	2054.27	937.734	0.00632183	2.19068
NPL	1946.88	964.154	0.000492604	2.01926
NPR3	112.978	260.624	0.0063618	0.43349
NPW	7719.17	3987.93	0.00275305	1.93563
NRIP3	608.821	217.294	1.92312e-05	2.80183
NTF3	254.399	566.931	0.00363329	0.44873
NUCB2	3480.37	6729.12	0.00417652	0.517211
NUP62CL	2249.87	1271.01	0.0095626	1.77014
OAS1	1747.3	719.627	0.000742123	2.42807
OAS2	7527.92	3756.49	0.00033986	2.00398
OAS3	1018.7	240.479	4.16532e-07	4.23611
OASL	278.037	84.6719	0.00315828	3.28369
ODC1	2454.74	934.075	0.000146409	2.62799
ODZ2	1128.16	553.788	0.00560402	2.03718
ODZ3	10653	5101.73	0.000590998	2.08812
OLR1	261.733	88.8713	0.000667025	2.94508
OR7E91P	1787.1	3361.9	0.00615624	0.531575
ORAI1	356.823	137.73	4.42745e-05	2.59074
ORC6L	5710.64	5200.82	0.00905455	1.09803
OSBPL7	852.298	368.871	0.00445946	2.31056
OSR1	4452.16	9263.67	0.00207192	0.480604
OTX1	96.7807	212.53	0.00145326	0.455375
P11	113.102	290.775	0.000199947	0.388967
P2RX1	1300.05	294.947	2.5527e-05	4.40773
P2RX6	2542.19	1116.75	0.000696198	2.27641
P2RY10	535.451	209.392	0.00320851	2.55717
PACSIN1	650.297	124.471	1.21238e-05	5.2245
PADI4	1470.98	358.292	0.00268131	4.10554
PALLD	1644.65	3070.87	0.00686775	0.535565
PANX2	2961.65	1483.78	0.0096047	1.99603
PARP12	4430.01	1852.18	0.000350166	2.39178
PARP14	1254.43	466.012	4.60493e-06	2.69185
PARP15	211.333	82.1742	0.00383081	2.57177
PARP8	714.139	380.784	0.0043234	1.87545
PARP9	785.917	346.722	0.000727298	2.26671
PARVG	10237	4323.33	5.93928e-05	2.36785
PAX9	544.872	1621.47	1.78847e-05	0.336037
PCDH17	4622.71	1603.78	3.04633e-06	2.88239
PCOLCE2	353.722	2524.6	0.00116098	0.14011
PCYOX1	339.094	703.081	0.00487099	0.482298
PDE12	332.993	670.845	0.00966306	0.496379
PDE6G	535.644	217.658	2.44451e-05	2.46094
PDE7A	487.275	271.002	0.00178294	1.79805
PDLIM7	2187.26	735.795	0.000120104	2.97265
PDPN	9100.51	4575.72	0.00221852	1.98887
PEG3	180.43	745.275	0.00733609	0.242099
PELI1	617.651	1248.27	0.00226619	0.494804
PFKFB4	7535.71	4096.54	0.0053391	1.83953
PGD	335.826	957.239	0.00235023	0.350827
PGM2	486.93	1324.93	0.000636593	0.367513
PGM5	648.183	1416.56	0.00697988	0.457576
PHACTR2	199.691	488.889	9.30035e-05	0.40846
PHLDB2	543.328	319.229	0.00666075	1.702
PHLPP1	811.25	1731.34	0.000916373	0.468567
PIF1	184.197	92.4057	0.00575193	1.99335
PIK3CD	827.089	385.808	0.00375549	2.14379
PILRA	953.452	421.989	0.00740039	2.25942
PIM2	252.402	107.425	7.64151e-05	2.34956
PLA2G4A	471.764	1646.05	9.41563e-06	0.286603
PLA2G7	283.89	59.4836	2.57126e-07	4.77257
PLAGL1	213.206	524.014	0.00451605	0.406871
PLAU	4500.94	1404.86	6.71797e-05	3.20384
PLAUR	1566.38	591.264	0.000140414	2.6492
PLEK	4674.24	2589.27	0.00713874	1.80524
PLEKHA7	262.826	480.935	0.00853065	0.54649
PLEKHG6	246.24	938.23	0.00119858	0.262452
PLSCR1	231.795	53.4037	0.0030667	4.34043
PNMA3	2701.55	968.065	8.76908e-05	2.79067
PODXL2	285.426	711.051	0.00590053	0.401414
POLR2I	755.17	1422.68	0.00929639	0.53081
POPDC3	908.25	374.581	0.00409076	2.42471
POSTN	936.064	251.305	0.00366093	3.72481
PPARGC1A	1453.65	3460.52	0.000319246	0.420067
PPIL6	131.722	442.084	0.00468639	0.297958
PPL	942.192	3191.62	3.22948e-06	0.295208
PPM2C	629.491	319.914	0.00155617	1.96769
PPP2R5A	2616.92	5477.17	0.00164177	0.477788
PPP4R4	229.494	100.36	0.00414449	2.28671
PRDM8	986.641	521.19	0.00311897	1.89305
PRF1	216.607	77.2877	0.00238935	2.8026
PRIC285	12908.6	6206.4	0.000633721	2.07989
PROC	1335.1	372.479	1.77528e-05	3.58435
PSCD4	13258.9	6076.71	0.000269904	2.18192
PSMB9	244.217	83.3303	0.00089919	2.93071
PTCRA	701.119	114.354	0.00151028	6.13115
PTHLH	3568.64	889.632	1.19456e-05	4.01137
PTK6	4793.18	7791.74	0.00191749	0.615161
PTK7	2071.99	1047.01	0.00214945	1.97896
PTPN7	198.765	98.9093	0.00685771	2.00957
PTPRC	509.233	130.693	0.00192479	3.8964
PTPRCAP	5531.98	1418.06	1.98862e-08	3.90109
PTPRO	1577.44	647.085	0.00601945	2.43777
PVRIG	209.205	69.9795	0.000443148	2.98952
PVRL4	407.651	946.949	0.000356216	0.430489
PXDN	978.639	445.41	0.00055513	2.19716
PYHIN1	294.084	105.331	0.00585918	2.79201
QPRT	8618.47	3571.91	4.13246e-05	2.41285
RAB7L1	1608.95	675.806	0.00027938	2.38079
RAC2	2487.58	573.79	2.64816e-09	4.33535
RAET1G	2047.32	4163.59	0.00193082	0.49172
RAG1	238.8	89.9651	0.00121463	2.65436
RALGPS1	3771.35	6870.88	0.00985137	0.548889
RAP2A	448.33	1096.7	0.000137774	0.408798
RARRES2	2977.26	1553.5	0.00401859	1.91649
RARRES3	1131.24	528.439	0.00465303	2.14072
RASAL3	521.327	224.598	0.000199947	2.32116
RASD2	10325.5	4016	0.000126564	2.57109
RASSF9	457.534	1184.5	7.88703e-05	0.386269
RBM47	455.807	1105.67	0.00076873	0.412244
RBP1	4275.43	1394.34	1.01412e-06	3.06627
RBP7	612.933	1354.17	0.00251541	0.452625
RCL1	549.852	253.007	0.00843782	2.17327
REC8	3002.25	1168.58	0.000120212	2.56914
RGL4	323.939	179.244	0.00680815	1.80725
RHCG	3268.33	7758.79	0.000201217	0.421243
RHPN2	1788.98	674.149	1.96801e-05	2.65369
RLTPR	1070.74	240.638	3.80364e-06	4.4496
RMND5A	132.362	371.105	1.36545e-05	0.35667
RND3	385.439	938.705	0.00713951	0.410607
RPL15	509.986	936.272	0.00836012	0.544698
RPL22	367.596	847.644	0.0073441	0.433668
RPRM	991.551	1942.17	0.00851457	0.510537
RPS13	1806.58	3291.14	0.00973999	0.548922
RPS23	2215.94	4084.19	0.00855259	0.542566
RRAGD	285.878	539.465	0.00554591	0.52993
RRAS2	537.93	244.524	0.000523696	2.1999
RSAD2	921.495	100.468	1.31189e-05	9.172
RTP3	334.146	40.671	0.00393481	8.21584
RUNX1	1062.64	284.452	5.89728e-05	3.73574
RUNX3	2729.12	1337.81	0.00375896	2.04
S100A7A	10092.4	3613.67	0.0011382	2.79285
SAA2	8763.6	2249.11	0.000103012	3.89647
SALL4	429.957	130.617	0.00781063	3.29174
SAMD14	541.323	217.062	0.000469444	2.49386
SAMD9L	2243.99	910.665	2.5762e-05	2.46412
SAMSN1	472.424	161.885	1.35871e-05	2.91826
SAP18	127.342	268.225	0.0063595	0.474758
SASH1	459.064	1886.36	9.57877e-06	0.24336
SASH3	588.52	218.602	2.23745e-05	2.69219
SCARA5	1584.66	6798.09	4.95869e-07	0.233104
SCEL	390.106	926.585	0.0026251	0.421015
SCG5	7529.73	2372.99	2.89988e-07	3.1731
SCGB2A1	442.249	2373.7	0.00718945	0.186312
SCNN1B	540.103	1943.51	6.92911e-05	0.2779
SCO2	8369.68	4177.62	0.0012411	2.00346
SDK2	9721.17	5163.07	0.0036178	1.88283
SDPR	275.632	628.543	0.000365484	0.438526
SDS	1403.78	160.517	9.7845e-11	8.7454
SDSL	2218.55	931.442	0.000155599	2.38184
SECISBP2L	877.812	1649.9	0.00609286	0.532038
SEL1L3	4169.66	1861.68	0.00100612	2.23973
SELENBP1	285.613	546.637	0.00524606	0.522492
SELL	424.568	71.5038	0.00336644	5.9377
SELPLG	409.862	186.888	0.0058036	2.19308
SERP2	941.667	1835.56	0.0095626	0.513014
SERPINA5	265.455	710.612	0.00651327	0.373558
SERPINB4	1359.96	446.862	0.00367571	3.04336
SESN3	2287.77	1150.82	0.00138287	1.98795
SETMAR	446.704	1016.52	0.00093569	0.439445
SFMBT2	1585.77	443.197	7.6849e-08	3.57803
SFTA2	326.019	1273.54	0.000633721	0.255993
SGEF	82.7604	387.236	0.00642289	0.213721
SH2D2A	321.366	148.396	0.000298299	2.1656
SH3BGRL2	3215.89	10273.9	1.92617e-06	0.313014
SH3D19	310.407	722.126	0.000216452	0.429852
SH3GL3	719.786	3924.73	8.52807e-09	0.183398
SHD	3444.32	351.314	5.86633e-06	9.8041
SHRM	902.081	1973.87	0.00329469	0.45701
SHROOM3	265.083	1362.89	2.54306e-07	0.194501
SIGLEC10	736.229	148.415	3.22339e-06	4.96059
SIGLEC14	3028.86	698.735	1.6743e-09	4.33478
SIM2	708.104	3113.95	5.5657e-06	0.227397
SIRT1	370.627	864.044	0.00583097	0.428944
SKAP2	1038.87	244.321	8.7086e-07	4.25205
SLAMF6	1003.29	224.746	5.48637e-06	4.46408
SLAMF8	3858.01	954.985	5.46922e-08	4.03986
SLC11A1	1614.36	480.06	0.0032382	3.36284
SLC15A3	8856.62	2768.89	2.23802e-07	3.19862
SLC16A10	5145.43	1781.94	8.62484e-06	2.88754
SLC16A3	13011.2	6114	0.00042618	2.12811
SLC24A3	1028.9	1975.51	0.00450735	0.520826
SLC2A3	11216.7	5530.95	0.00100655	2.02799
SLC2A6	12900.7	5476	6.53951e-05	2.35586
SLC31A1	428.226	232.421	0.00481675	1.84246
SLC38A3	76.1485	301.886	0.00572293	0.252243
SLC43A2	3109.29	1190.82	8.91371e-06	2.61106
SLC4A8	821.53	330.665	0.00471003	2.48448
SLC6A2	325.198	146.052	0.000322999	2.2266
SLC7A6OS	937.665	451.858	0.00193988	2.07513
SLC9A8	181.265	363.002	0.00847162	0.499348
SLFN5	492.269	212.082	0.00198022	2.32112
SLIT3	396.999	1060.25	0.000608634	0.374439
SLK	1185.86	1914.22	0.00802349	0.6195
SLURP1	771.358	2377.86	0.000270944	0.324392
SNAI2	4541.15	2300.2	0.000252864	1.97424
SNORA11D	312.793	168.852	0.0059668	1.85247
SNORA11E	580.017	262.085	0.0012091	2.21308
SNORA71C	781.217	200.843	0.000622552	3.88969
SNORD36C	1285.27	702.687	0.00559848	1.82908
SNORD89	3575.5	1952.4	0.00812167	1.83133
SNORD93	831.476	322.466	4.75727e-05	2.57849
SNX10	338.768	95.1267	6.11811e-08	3.56122
SOCS1	1393.48	407.041	8.9958e-08	3.42343
SOD2	3257.92	1525.26	0.000298451	2.13597
SORT1	662.869	1964.44	0.000175814	0.337434
SOX11	1406.38	153.031	7.57948e-06	9.19018
SP100	2224.19	876.806	0.000614222	2.5367
SP110	3870.32	1606.42	0.000189542	2.40928
SP140	587.614	146.704	1.50883e-05	4.00545
SPATA18	197.332	1108.23	9.55438e-09	0.17806
SPHAR	454.491	913.043	0.00218795	0.497777
SPI1	1692.61	725.084	0.00965375	2.33437
SPINK5	4035.96	11772.1	7.03594e-06	0.342839
SPINK7	1582.77	9984.97	3.95513e-09	0.158515
SPNS2	4970.11	10647.5	0.000875583	0.466786
SPOCD1	2470.45	396.788	1.09769e-08	6.22611
SPOCK2	4561.43	1571.47	1.22396e-06	2.90265
SPP1	612.434	61.9936	0.00136671	9.87899
SPRR2D	4105.91	8754.22	0.00155668	0.469021
SPTBN2	369.859	822.38	0.000444593	0.449742
SR140	508.005	242.024	0.00642289	2.09899
SRGN	1622.52	590.57	0.00186196	2.74738
ST3GAL2	6473.72	2443.96	1.89224e-05	2.64887
STARD3NL	1065.99	520.092	0.000767946	2.04962
STARD4	230.67	112.327	0.00812167	2.05355
STAT1	14679.5	7337.11	2.21646e-05	2.00072
STAT4	449.873	178.914	0.000827305	2.51447
STAU2	221.159	458.876	0.00838197	0.481959
STK10	646.329	344.954	0.00414183	1.87367
STK39	1782.71	3618.56	0.00197655	0.492658
STRADB	914.58	2056.61	0.000566187	0.444703
SUSD1	5039.36	2148.75	6.84786e-05	2.34525
SYNC	566.226	205.934	0.00385134	2.74956
TALDO1	780.612	1777.67	0.00147317	0.43912
TANC2	634.798	289.11	0.00109264	2.1957
TAP1	18033.9	8702.67	0.000680851	2.07222
TBC1D10C	1220.52	348.848	1.21557e-06	3.49873
TCIRG1	979.953	518.928	0.00924589	1.88842
TCP11L2	441.534	1115.01	0.00122346	0.395991
TDO2	283.487	54.3137	6.34176e-06	5.21945
TECR	1015.06	2089.81	0.0025846	0.485719
TEK	166.453	425.887	0.00501101	0.390837
TEP1	1585.55	829.241	0.00269139	1.91204
TGFBR3	640.611	1610.39	7.57145e-05	0.397798
TGM2	1097.42	287.945	0.00645545	3.81123
TGM5	341.385	1101.65	0.00144275	0.309885
THOC7	650.018	1263.73	0.00366177	0.514363
TINAGL1	1737.64	631.567	3.01946e-05	2.75132
TJP3	142.163	359.775	0.00225333	0.395144
TLN2	1677.85	659.335	0.00028095	2.54477
TLR1	208.665	85.5938	5.03043e-05	2.43785
TLR2	255.114	79.5479	0.002918	3.20705
TLX1	151.795	922.327	0.000106023	0.164578
TM4SF19	1880.79	571.017	0.000353401	3.29375
TMBIM4	1121.5	2244.7	0.00244054	0.499622
TMEM111	1085.57	2005.41	0.00793458	0.541319
TMEM145	2072.27	1018.31	0.00121624	2.03501
TMEM176B	915.489	377.953	5.2509e-05	2.42223
TMEM184A	341.002	805.891	0.000341535	0.423136
TMEM2	758.448	388.995	0.00184145	1.94976
TMEM44	1539.71	744.116	0.00141996	2.06918
TMEM91	3467.9	1674.23	0.00127252	2.07134
TMEM92	415.151	86.9241	0.000627624	4.77602
TMPRSS11A	240.195	563.317	0.00150418	0.426395
TMPRSS11B	1075.11	2751.76	0.000131068	0.390698
TMPRSS11D	8875.23	17177.4	0.00415578	0.516682
TNF	236.912	76.0913	0.000482443	3.11352
TNFRSF12A	736.745	224.572	8.91371e-06	3.28066
TNFRSF13B	2366.48	513.442	0.00328784	4.60905
TNFRSF19	289.9	859.41	0.00220709	0.337324
TNFRSF4	3095.5	510.258	4.50407e-06	6.06654
TNFRSF9	302.762	84.7728	7.6849e-08	3.57146
TNFSF13B	536.533	239.601	0.00808005	2.23927
TNIP3	6098.43	1238.03	1.29672e-07	4.92591
TOMM6	156.152	300.762	0.00922282	0.519189
TP53INP2	1496.23	2982.46	0.0026318	0.501676
TREM1	195.808	89.1924	0.000340502	2.19534
TRIM21	2857.25	1607.28	0.0089677	1.7777
TRIM22	511.9	171.151	6.97733e-05	2.99092
TRIP10	834.193	1850.58	0.000483852	0.450773
TRPC1	371.237	951.31	0.00427192	0.390238
TSPAN10	3318.87	1668.71	0.00789196	1.98889
TSPAN6	185.774	366.295	0.00822883	0.50717
TTC22	137.151	370.301	0.00187402	0.370376
TTYH3	3610.57	1664.31	0.000291676	2.16941
TXN	1402.18	5364.21	0.000791711	0.261396
TXNL4A	119.716	325.327	1.87141e-05	0.367985
TYMP	868.712	214.386	0.000570881	4.05209
TYRO3	2374.32	6195.15	3.92386e-05	0.383255
UBD	887.449	93.1099	3.39419e-07	9.5312
UBL3	393.987	1346.9	5.48102e-05	0.292514
UNC13B	648.413	1465.15	0.00037853	0.442556
UNC93A	253.507	912.5	0.000680851	0.277816
UQCRQ	1338.83	2843.45	0.00488198	0.470846
USO1	1335.16	2832.51	0.00100074	0.47137
USP18	174.82	55.3559	0.00338352	3.15811
WARS	8644.25	3645.19	0.00170513	2.37141
WASL	1032.46	2019.89	0.00433178	0.511147
WDR26	250.474	495.995	0.00269139	0.504993
WDR40A	921.576	1917.17	0.00964775	0.480695
WDR57	518.605	266.523	0.00189032	1.94582
WWTR1	129.769	336.658	0.00559848	0.385463
XAF1	13801.1	7580.36	0.000113947	1.82064
XDH	353.217	173.796	0.002529	2.03237
XK	81.2759	195.625	0.00369526	0.415469
XLKD1	3968.86	7957.3	0.00523755	0.498769
YAP1	690.532	1276.84	0.0076456	0.540814
YOD1	600.525	1265.35	0.00172063	0.474594
ZBED2	269.706	830.068	0.00629771	0.32492
ZBP1	332.757	82.778	0.00118369	4.01987
ZBTB32	970.041	134.746	7.82761e-12	7.19904
ZBTB47	1022.93	2136.94	0.00125132	0.47869
ZBTB7C	886.213	2740.58	7.47164e-06	0.323367
ZDHHC13	432.03	918.789	0.00696995	0.470216
ZDHHC19	1369.89	358.246	6.09992e-07	3.82388
ZNF185	990.44	2764.08	4.70245e-05	0.358325
ZNF273	257.591	284.604	0.00949778	0.905084
ZNF425	157.566	546.533	4.51175e-07	0.288301
ZNF57	358.772	739.444	0.00145717	0.485192
ZNF662	156.028	493.143	4.34152e-06	0.316395
ZNF672	328.398	639.857	0.0039686	0.513236
ZNF683	1719.9	405.543	9.10478e-08	4.24098
ZNF750	1613.2	3482.89	0.000762036	0.46318
ZNF823	165.289	334.216	0.00198156	0.494557
ZNF831	446.516	181.263	0.00297876	2.46336
ZNF844	182.269	427.63	0.000323973	0.426231
